# Supplementary material for: The Effectiveness of Time-Restricted Eating as an Intermittent Fasting Approach on Shift Workers’ Glucose Metabolism: A Systematic Review and Meta-Analysis
Source: Nutrients. 2025 May 15;17(10):1689. doi: 10.3390/nu17101689 (PMC12114545; doi:10.3390/nu17101689)
Supplement: Supplementary file 1 [file nutrients-17-01689-s001.zip]

Archive with 1 entries (1 files):
- nutrients-3616576-supplementary.pdf
